# Supplementary material for: MOFs—Combining Fully Synthetic Injectable Hydrogel Scaffolds Exhibiting Higher Skeletal Muscle Regenerative Efficiency than Matrigel
Source: Gels. 2025 Jul 2;11(7):514. doi: 10.3390/gels11070514 (PMC12294706; doi:10.3390/gels11070514)
Supplement: Supplementary file 1 [file gels-11-00514-s001.zip]

Archive with 1 entries (1 files):
- gels-3684316-supplementary.pdf
